# Supplementary material for: Comparative analysis of pathogen distribution in patients with fracture-related infection and periprosthetic joint infection: a retrospective study
Source: BMC Musculoskelet Disord. 2023 Feb 13;24:123. doi: 10.1186/s12891-023-06210-6 (PMC9926857; doi:10.1186/s12891-023-06210-6)
Supplement: Supplementary file 1 — Additional file 1: Supplemental table 1. Comparison of isolated microorganisms in early, delayed and late PJI. [file 12891_2023_6210_MOESM1_ESM.xlsx]

## Sheet: Sheet1
Supplemental table 1. Comparison of isolated microorganisms in early, delayed and late PJI.
Pathogens	early PJI (<3 months, n = 42)		delayed PJI (3-12 months, n = 12)		late PJI (>12 months, n = 20)
Gram-positive cocci	22	0.52381	8	0.666667	18	0.9
Staphylococci	22	0.52381	8	0.666667	16	0.8
Staphylococcus aureus	12	0.285714	4	0.333333	6	0.3
MRSA	4	0.0952381	2	0.166667	0
MSSA	8	0.190476	2	0.166667	6	0.3
CoNS	10	0.238095	4	0.333333	10	0.5
MRCoNS	10	0.238095	4	0.333333	6	0.3
MRSE	2	0.047619	2	0.166667	2	0.1
MRSHo	2	0.047619	2	0.166667	1	0.05
MRSC	6	0.142857	0		2	0.1
MR S. warneri	0		0		1	0.05
MSSE	0		0		4	0.2
Enterococcus faecalis	0		0		2	0.1
Gram-negative bacilli	14	0.333333	4	0.333333	2	0.1
Enterobacteriaceae	8	0.190476	2	0.166667	2	0.1
Proteus mirabilis	2	0.047619	0		0
Klebsiella pneumoniae	4	0.0952381	0		2	0.1
Escherichia coli	0		2	0.166667	0
Salmonella enteritidis	2	0.047619	0		0
Pseudomonas	6	0.142857	2	0.166667	0
Pseudomonas aeruginosa	4	0.0952381	0		0
Pseudomonas putida	2	0.047619	0		0
Pseudomonas mendocina	0		2	0.166667	0
Canidia albicans	6	0.142857	0		0
Mycobacterium tuberculosis	1	0.0238095	0		0
MRSA: Methicillin-resistant S. aureus; MSSA: Methicillin-sensitive S. aureus; CoNS: coagulase-negative Staphylococci; MRCoNS: Methicillin-resistant CoNS; MRSE: Methicillin-resistant S. epidermidis; MRSHo: Methicillin-resistant S. hominis; MRSC: Methicillin-resistant S. capitis; MSSE: Methicillin-sensitive S. epidermidis.
