# Supplementary material for: Comparative analysis of pathogen distribution in patients with fracture-related infection and periprosthetic joint infection: a retrospective study
Source: BMC Musculoskelet Disord. 2023 Feb 13;24:123. doi: 10.1186/s12891-023-06210-6 (PMC9926857; doi:10.1186/s12891-023-06210-6)
Supplement: Supplementary file 2 — Additional file 2: Supplemental table 2. Comparison of isolated microorganisms in early, delayed and late FRI. [file 12891_2023_6210_MOESM2_ESM.xlsx]

## Sheet: Sheet1
Supplemental table 2. Comparison of isolated microorganisms in early, delayed and late FRI.
Pathogens	early FRI (0-2 weeks, n = 66)		delayed FRI (3-10 weeks, n = 19)		late FRI (> 10 weeks, n = 9)
Gram-positive cocci	22	0.333333	7	0.368421	7	0.777778
Staphylococci	19	0.287879	5	0.263158	6	0.666667
Staphylococcus aureus	12	0.181818	3	0.157895	5	0.555556
MRSA	6	0.0909091	1	0.0526316	1	0.111111
MSSA	6	0.0909091	2	0.105263	4	0.444444
CoNS	7	0.106061	2	0.105263	1	0.111111
MRCoNS	6	0.0909091	2	0.105263	0
MRSE	4	0.0606061	1	0.0526316	0
MRSHo	1	0.0151515	0		0
MRSH	1	0.0151515	1	0.0526316	0
MSCoNS	1	0.0151515	0		1	0.111111
MSSE	1	0.0151515	0		0
MSSHo	0		0		1	0.111111
Streptococcus dysgalactiae	0		0		1	0.111111
Enterococcus	3	0.0454545	2	0.105263	0
Enterococcus faecalis	2	0.030303	1	0.0526316	0
Enterococcus faecium	1	0.0151515	1	0.0526316	0
Corynebacterium	0		1	0.0526316	0
Bacillus cereus	1	0.0151515	0		0
Gram-negative bacilli	40	0.606061	11	0.578947	2	0.222222
Enterobacteriaceae	23	0.348485	7	0.368421	1	0.111111
Klebsiella	8	0.121212	1	0.0526316	1	0.111111
Klebsiella pneumoniae	7	0.106061	1	0.0526316	1	0.111111
Klebsiella oxytoca	1	0.0151515	0		0
Enterobacter spp.	8	0.121212	3	0.157895	0
Enterobacter cloacae	6	0.0909091	3	0.157895	0
Enterobacter kobei	2	0.030303	0		0
Escherichia coli	5	0.0757576	2	0.105263	0
Proteus mirabilis	2	0.030303	1	0.0526316	0
Pseudomonas aeruginosa	4	0.0606061	2	0.105263	1	0.111111
Pseudomonas putida	0		1	0.0526316	0
Stenotrophomonas maltophilia	3	0.0454545	0		0
Acinetobacter baumannii	8	0.121212	0		0
Serratia marcescens	2	0.030303	1	0.0526316	0
Bacteroides fragilis	1	0.0151515	0		0
Prevotella	1	0.0151515	0		0
Canidia albicans	1	0.0151515	0		0
MRSA: Methicillin-resistant S. aureus; MSSA: Methicillin-sensitive S. aureus; CoNS: coagulase-negative Staphylococci; MRCoNS: Methicillin-resistant CoNS; MRSE: Methicillin-resistant S. epidermidis; MRSHo: Methicillin-resistant S. hominis; MRSH: Methicillin-resistant S. haemolyticus; MSCoNS: Methicillin-sensitive CoNS; MSSE: Methicillin-sensitive S. epidermidis; MSSHo: Methicillin-sensitive S. hom…
