# Supplementary material for: Comparative analysis of pathogen distribution in patients with fracture-related infection and periprosthetic joint infection: a retrospective study
Source: BMC Musculoskelet Disord. 2023 Feb 13;24:123. doi: 10.1186/s12891-023-06210-6 (PMC9926857; doi:10.1186/s12891-023-06210-6)
Supplement: Supplementary file 3 — Additional file 3: Supplemental table 3. Analysis of drug resistance rates and sensitivity rates of Gram-positive cocci in PJI. [file 12891_2023_6210_MOESM3_ESM.xlsx]

## Sheet: Sheet1
Supplemental table 3. Analysis of drug resistance rates and sensitivity rates of Gram-positive cocci in PJI.
Drug	MRSA		MRCoNS		MSSA		Others
	Sensitivity (%)	Resistance (%)	Sensitivity (%)	Resistance (%)	Sensitivity (%)	Resistance (%)	Sensitivity (%)	Resistance (%)
Gentamycin	0	100	55	45	68.8	25	33.3	66.7
Penicillin	0	100	0	100	6.3	93.8	-	-
Oxacillin	0	100	0	100	100	0	83.3	0
Vancomycin	100	0	100	0	100	0	33.3	0
Erythromycin	0	100	55	45	56.3	43.8	33.3	50
Clindamycin	16.7	83.3	40	60	68.8	31.3	33.3	33.3
Co-trimoxazole	66.7	33.3	85	15	81.3	18.8	83.3	0
Fosfomycin	0	50	-	-	25	0	-	-
Rifampicin	66.7	16.7	95	0	93.8	0	-	-
Levofloxacin	16.7	83.3	30	70	87.5	12.5	33.3	66.7
Ciprofloxacin	0	33.3	45	35	81.3	6.3	-	-
Linezolid	100	0	100	0	-	-	33.3	0
MRSA: Methicillin-resistant Satphylococcus aureus; MRCoNS: Methicillin-resistant coagulase-negative Staphylococci; MSSA: Methicillin-sensitive Satphylococcus aureus.
