# Supplementary material for: Comparative analysis of pathogen distribution in patients with fracture-related infection and periprosthetic joint infection: a retrospective study
Source: BMC Musculoskelet Disord. 2023 Feb 13;24:123. doi: 10.1186/s12891-023-06210-6 (PMC9926857; doi:10.1186/s12891-023-06210-6)
Supplement: Supplementary file 4 — Additional file 4: Supplemental table 4. Analysis of drug resistance rates and sensitivity rates of Gram-negative bacilli in PJI. [file 12891_2023_6210_MOESM4_ESM.xlsx]

## Sheet: Sheet1
Supplemental table 4. Analysis of drug resistance rates and sensitivity rates of Gram-negative bacilli in PJI.
Drug	Pseudomonas spp.		Enterobacter spp.
	Sensitivity (%)	Resistance (%)	Sensitivity (%)	Resistance (%)
Ceftazidime	87.5	12.5	8.3	83.3
Cefepime	37.5	37.5	0	75
Gentamycin	75	25	33.3	16.7
Aztreonam	62.5	12.5	66.7	25
Piperacillin-tazobactam	87.5	12.5	33.3	50
Cefoperazone-sulbactam	50	37.5	16.7	50
Imipenem	87.5	12.5	16.7	50
Ciprofloxacin	87.5	0	41.7	58.3
Co-trimoxazole	62.5	12.5	33.3	16.7
Levofloxacin	75	25	75	66.7
Amikacin	87.5	0	0	50
