# Supplementary material for: Comparative analysis of pathogen distribution in patients with fracture-related infection and periprosthetic joint infection: a retrospective study
Source: BMC Musculoskelet Disord. 2023 Feb 13;24:123. doi: 10.1186/s12891-023-06210-6 (PMC9926857; doi:10.1186/s12891-023-06210-6)
Supplement: Supplementary file 5 — Additional file 5: Supplemental table 5. Analysis of drug resistance rates and sensitivity rates of Gram-positive cocci in FRI. [file 12891_2023_6210_MOESM5_ESM.xlsx]

## Sheet: Sheet1
Supplemental table 5. Analysis of drug resistance rates and sensitivity rates of Gram-positive cocci in FRI.
Drug	MRSA		MRCoNS		MSSA		Enterococcus spp.		Others
	Sensitivity (%)	Resistance (%)	Sensitivity (%)	Resistance (%)	Sensitivity (%)	Resistance (%)	Sensitivity (%)	Resistance (%)	Sensitivity (%)	Resistance (%)
Gentamycin	25	75	50	50	91.7	8.3	80	20	66.7	0
Penicillin	0	100	0	100	0	66.7	20	20	66.7	33.3
Oxacillin	0	100	0	100	100	0	-	-	66.7	0
Vancomycin	100	0	100	0	100	0	80	0	-	-
Erythromycin	12.5	87.5	25	75	58.3	41.7	20	80	66.7	33.3
Clindamycin	25	75	50	50	58.3	41.7	-	-	66.7	33.3
Co-trimoxazole	87.5	12.5	37.5	37.5	91.7	0	-	-	66.7	0
Fosfomycin	25	37.5	37.5	12.5	41.7	0	-	-	-	-
Rifampicin	87.5	0	62.5	12.5	33.3	0	-	-	-	-
Levofloxacin	12.5	87.5	50	50	100	0	40	60	100	0
Linezolid	100	0	87.5	0	25	0	80	20	-	-
MRSA: Methicillin-resistant Satphylococcus aureus; MRCoNS: Methicillin-resistant coagulase-negative Staphylococci; MSSA: Methicillin-sensitive Satphylococcus aureus.
