# Supplementary material for: Comparative analysis of pathogen distribution in patients with fracture-related infection and periprosthetic joint infection: a retrospective study
Source: BMC Musculoskelet Disord. 2023 Feb 13;24:123. doi: 10.1186/s12891-023-06210-6 (PMC9926857; doi:10.1186/s12891-023-06210-6)
Supplement: Supplementary file 6 — Additional file 6: Supplemental table 6. Analysis of drug resistance rates and sensitivity rates of Gram-negative bacilli in FRI. [file 12891_2023_6210_MOESM6_ESM.xlsx]

## Sheet: Sheet1
Supplemental table 6. Analysis of drug resistance rates and sensitivity rates of Gram-negative bacilli in FRI.
Drug	Escherichia coli		Enterobacter spp.		Acinetobacter baumannii		Klebsiella pneumoniae		Pseudomonas aeruginosa		Others
	Sensitivity (%)	Resistance (%)	Sensitivity (%)	Resistance (%)	Sensitivity (%)	Resistance (%)	Sensitivity (%)	Resistance (%)	Sensitivity (%)	Resistance (%)	Sensitivity (%)	Resistance (%)
Ceftazidime	28.6	57.1	54.5	45.5	50	50	11.1	55.6	100	0	60	10
Cefepime	28.6	57.1	54.5	18.2	12.5	50	0	55.6	-	-	20	30
Gentamycin	42.9	57.1	100	0	37.5	62.5	33.3	55.6	100	0	40	30
Piperacillin-tazobactam	85.7	14.3	18.2	45.5	25	50	22.2	55.6	71.4	14.3	40	0
Cefoperazone-sulbactam	85.7	0	27.3	36.4	0	50	22.2	44.4	-	-	50	10
Imipenem	71.4	0	45.5	9.1	50	50	22.2	33.3	85.7	0	10	50
Ciprofloxacin	42.9	57.1	72.7	18.2	37.5	62.5	33.3	66.7	100	0	40	30
Co-trimoxazole	14.3	85.7	90.9	9.1	50	50	55.6	33.3	-	-	60	40
Levofloxacin	57.1	28.6	81.8	9.1	37.5	50	-	-	71.4	14.3	30	20
Amikacin	-	-	-	-	37.5	25	11.1	44.4	14.3	0	30	10
