# Supplementary material for: Comparative analysis of pathogen distribution in patients with fracture-related infection and periprosthetic joint infection: a retrospective study
Source: BMC Musculoskelet Disord. 2023 Feb 13;24:123. doi: 10.1186/s12891-023-06210-6 (PMC9926857; doi:10.1186/s12891-023-06210-6)
Supplement: Supplementary file 7 — Additional file 7: Supplemental Table 7. Isolated microorganisms in FRI after open fractures and closed fractures. [file 12891_2023_6210_MOESM7_ESM.xlsx]

## Sheet: Sheet1
Supplemental Table 7. Isolated microorganisms in FRI after open fractures and closed fractures.
Pathogens	Open Fracture (n = 20)		Closed Fracture (n = 74)		p-value
Gram-positive cocci	4	0.2	32	0.432432	0.058
Staphylococci	2	0.1	28	0.378378	n.s.
Staphylococcus aureus	1	0.05	19	0.256757	n.s.
MRSA	1	0.05	7	0.0945946	n.s.
MSSA	0		12	0.162162	0.064
CoNS	1	0.05	9	0.121622	n.s.
MRCoNS	1	0.05	7	0.0945946	n.s.
MRSE	1	0.05	4	0.0540541	n.s.
MRSHo	0		1	0.0135135	n.s.
MRSH	0		2	0.027027	n.s.
MSCoNS	0		2	0.027027	n.s.
MSSE	0		1	0.0135135	n.s.
MSSHo	0		1	0.0135135	n.s.
Streptococcus dysgalactiae	0		1	0.0135135	n.s.
Enterococcus spp.	2	0.1	3	0.0405405	n.s.
Gram-positive bacilli	0		2	0.027027	n.s.
Corynebacterium	0		1	0.0135135	n.s.
Bacillus cereus	0		1	0.0135135	n.s.
Gram-negative bacilli	14	0.7	39	0.527027	0.166
Enterobacteriaceae	10	0.5	21	0.283784	0.068
Proteus mirabilis	3	0.15	0		n.s.
Klebsiella pneumoniae	2	0.1	8	0.0945946	n.s.
Escherichia coli	2	0.1	5	0.0675676	n.s.
Enterobacter spp.	3	0.15	8	0.108108	n.s.
Pseudomonas spp.	2	0.1	6	0.0810811	n.s.
Stenotrophomonas maltophilia	1	0.05	2	0.027027	n.s.
Acinetobacter baumannii	1	0.05	7	0.0945946	n.s.
Serratia marcescens	0		3	0.0405405	n.s.
Obligate anaerobe	2	0.1	0		n.s.
Bacteroides fragilis	1	0.05	0		n.s.
Prevotella	1	0.05	0		n.s.
Canidia albicans	0		1	0.0135135	n.s.
MRSA: Methicillin-resistant S. aureus; MSSA: Methicillin-sensitive S. aureus; CoNS: coagulase-negative Staphylococci; MRCoNS: Methicillin-resistant CoNS; MRSE: Methicillin-resistant S. epidermidis; MRSHo: Methicillin-resistant S. hominis; MRSH: Methicillin-resistant S. haemolyticus; MSCoNS: Methicillin-sensitive CoNS; MSSE: Methicillin-sensitive S. epidermidis; MSSHo: Methicillin-sensitive S. hom…
